# Supplementary material for: Leontodon albanicus subsp. acroceraunicus (Asteraceae, Cichorieae): A New Subspecies from Southern Albania
Source: Biology (Basel). 2025 Mar 4;14(3):259. doi: 10.3390/biology14030259 (PMC11940545; doi:10.3390/biology14030259)
Supplement: Supplementary file 1 [file biology-14-00259-s001.zip]

Archive with 1 entries (1 files):
- biology-3487705-supplementary.pdf
